# Supplementary material for: Increased Plasma Levels of Gut-Derived Phenolics Linked to Walking and Running Following Two Weeks of Flavonoid Supplementation
Source: Nutrients. 2018 Nov 9;10(11):1718. doi: 10.3390/nu10111718 (PMC6267437; doi:10.3390/nu10111718)
Supplement: Supplementary file 1 [file nutrients-10-01718-s001.zip]

Archive with 4 entries (3 files):
- nutrients-379546-supplementary latest 11.8/
- nutrients-379546-supplementary latest 11.8/Table S1 Metabolites and Reference Standards R1.docx
- nutrients-379546-supplementary latest 11.8/Table S2 Nutrient Intake Data-R1.xlsx
- nutrients-379546-supplementary latest 11.8/Table S3 Flav Walk Run Gut Phenolics.xlsx
