# Supplementary material for: Increased Plasma Levels of Gut-Derived Phenolics Linked to Walking and Running Following Two Weeks of Flavonoid Supplementation
Source: Nutrients. 2018 Nov 9;10(11):1718. doi: 10.3390/nu10111718 (PMC6267437; doi:10.3390/nu10111718)
Supplement: Supplementary file 1 [file nutrients-10-01718-s001.zip › nutrients-379546-supplementary latest 11.8/Table S2 Nutrient Intake Data-R1.xlsx]

## Sheet: Table of Contents
	Table S2: Nutrient Intake Data

## Sheet: Nutrient Intake Data
	Subject #	Cals (kcal)	Prot (g)	Carb (g)	Fib (g)	Sugar (g)	Fat (g)	SatFat (g)	MonoFat (g)	PolyFat (g)	Chol (mg)	Water (g)	Vit A-RAE (RAE)	Retinol (RE)	Vit B1 (mg)	Vit B2 (mg)	Vit B3 (mg)	Vit B6 (mg)	Vit B12 (mcg)	Vit C (mg)	Vit D-IU (IU)	Vit E-a-Toco (mg)	Folate (mcg)	Vit K (mcg)	Calc (mg)	Copp (mg)	Iron (mg)	Magn (mg)	Phos (mg)	Pot (mg)	Sel (mcg)	Sod (mg)	Zinc (mg)	Alc (g)	Caff (mg)	FLAV (mg)	ANTHOCYAN (mg)	FLAV3OLS (mg)	FLAVONOLS (mg)	FLAVANONES (mg)	ISOFLAV (mg)	FLAVONES (mg)	CYAD (mg)	EPI3GALLATE (mg)	QUERCE (mg)
5	101	2031.16	96.02	170.96	9.85	83.55	107.07	32.4	22.52	28.28	678.54	737.41	272.35	181.85	0.85	1.56	19.88	1.79	2.58	51.24	43.02	5.72	231.07	135.72	636.07	0.82	9.23	185.35	1000.96	2072.92	97.32	2571.91	6.93	0	144.61	5.63	0.34	0.69	2.76	0.29	0	1.54	0.34	0.03	1.61
5	103	2226.95	99.2	212.52	17.43	42.58	111.63	46.44	27.68	18.71	620.53	914.53	531.8	245.58	1.69	2.32	21.67	1.96	4.29	53.22	155.26	15.03	343.39	195.26	880.99	0.65	16.34	193.02	1070.35	1881.32	107.16	3330.82	8.55	0	190.4	6.99	0	0.41	6.12	0	0	0.46	0	0	4.47
5	104	4568.32	208.01	485.13	47.74	122.08	204.34	75.86	51.75	28.1	649.92	1851.48	1079.66	489.76	3.41	3.31	54.5	4.04	6.14	95.5	7.48	17.28	1126.44	533.82	1569.8	2.17	34.49	560.74	2529.18	5356.84	217.46	7686.44	21.71	0	199.41	150.59	1.07	118.38	27.26	0.74	0.09	3.04	0.44	18.35	16.15
5	105	2717.58	131.46	300.34	37.52	84.74	100.51	28.2	30.61	23.56	416.44	1295.96	782.98	158.69	1.96	2.34	33.27	3.13	3.98	92.07	20.04	12.15	586.09	269.65	928.37	1.84	17.78	496.3	1752.31	3059.1	163.35	3803.08	15.21	16.98	121.1	219.66	61.93	125.76	25.52	3.84	0.01	2.59	3.77	18.25	14.33
5	106	1593.55	134.48	78.45	8.2	20.02	81.8	22.88	27.13	21.89	756.25	873.21	2086.5	1792.62	2.56	3.46	41.34	3.76	11.11	78.97	449.18	18.61	724.87	269.27	937.13	2.44	26.68	527.44	2257.34	2539.8	192.76	3387.3	21.42	0	141.73	17.21	0	0.36	15.96	0.06	0	0.82	0	0	10.64
5	107	1767.17	60.22	225.13	21.06	104.26	73.01	25.9	22.22	14.95	447.48	794.78	425.81	317.73	0.71	1.26	12.05	1.8	2.15	123.77	1.4	8.69	279.88	73.56	820.65	0.86	7.04	249.32	986.58	2524.77	65.33	1690.89	6.34	0	1.6	63.81	24.53	22.36	5.35	11.44	0.03	0.11	3.25	0.46	4.33
5	109	1522.01	67.24	163.65	20.24	58.53	54	22.09	12.22	8.34	373.12	838.62	291.72	153.17	0.81	1.76	15.5	1.6	4.71	130.13	95.14	10.61	329.26	155.62	937.64	0.73	11.1	243.15	1018.46	2318.28	78.93	2108.62	6.16	18.72	0	55.18	35.08	8.61	11.07	0.26	0.02	0.14	2.25	0.11	3.54
5	113	2606.65	102.43	329.29	22.7	124.76	100.39	28.03	19.85	16.91	265.54	2528.53	678.08	179.04	1.15	1.58	17.9	1.39	3.05	108.66	6.65	12.25	239.12	92.28	960.48	0.76	17.02	246.55	801.98	2054.01	47.45	5256.49	5.73	0	225.77	4.6	0	2.23	2.11	0	0	0.26	0	0	1.47
5	115	3148.89	117.46	426.89	40.99	214.83	117.37	28.88	44.72	26.03	289.35	1566.12	1138.86	375.52	2.11	2.86	38.39	3.92	5.9	133.38	2.09	23.44	713.56	81.09	1130.53	2.52	23.69	527.77	1733.84	4285.94	122.14	9191.36	15.44	0	7.84	81.21	22.58	18.41	22.32	14.96	0.02	2.93	2.07	0.02	16.91
5	116	2711.06	144.37	271.57	21.38	79.52	118.05	34.28	40.16	31.18	608.76	5658.58	538.82	321.44	2.35	2.2	32.98	2.11	5.06	38.46	19.94	11.38	443.63	158.71	1543.09	1.58	19.69	411.16	1679.22	3012.51	166.69	5857.2	11.81	0	0	20.83	6.73	4.88	7.49	1.03	0.02	0.68	0.77	0.01	5.72
5	117	1377.18	65.63	119.87	11.26	26.81	51.73	14.03	20.48	10.05	129.82	1234.1	584.46	191.69	0.67	1.21	15.2	1.5	2.12	50.14	1.65	3.88	108.36	28.06	658.68	0.36	4.94	157.8	834.84	2313.04	54.34	2968.27	4.6	26.51	216.09	71.46	22.66	15.34	27.98	2.82	0	2.66	0.22	0	20.06
5	118	2255.56	62.91	276.46	19.33	92.02	75.92	20.06	20.11	12.67	300.96	1785.09	374.74	221.55	0.98	1.41	15.67	1.81	1.52	38.75	10.05	4.24	349.95	107.31	824.4	0.69	14.17	226.42	983.31	2048.39	64.7	3776.97	5.83	38.98	141	36.93	1.17	18.48	16.69	0.2	0	0.39	1.05	0.12	6.01
5	120	2729.26	84.93	385.16	20.1	203.09	98.8	33.18	27.47	18.4	276.31	1082.68	375.03	269.14	1.33	1.44	21.19	1.44	2.28	21.48	3.63	7.2	299.89	44.95	1014.79	0.71	12.4	196.8	1152.21	1855.95	104.56	3583.27	7.36	0	74	9.78	1.73	2.26	4.39	1.02	0.02	0.35	1.37	0.05	3.22
5	121	2013.37	103.35	194.07	20.15	17.72	61.67	9.54	23.99	13.49	195.25	1844.15	239.37	52.42	1.19	1.27	45.68	3	2.61	39.86	1.96	6.62	473.91	193.94	506.56	1.65	14.01	395.2	1303.75	2991.76	157.64	8118.95	7.59	41.35	157.6	24.05	4.67	7.69	10.54	0.62	0.14	0.4	0.15	0	0.72
5	122	2339.51	96.55	217.06	13.14	58	83.98	29.77	23.49	15.07	557.11	3438.04	504.72	367.86	1.35	1.99	28.74	2.03	4.39	30.62	21.55	7.44	420.22	103.33	1038.1	0.94	12.75	271.47	1399.09	2192.46	154.25	3896.18	11.41	46.99	13.48	79.91	41.24	12.46	17.46	8.07	0	0.68	3.05	0.15	5.91
5	123	1603.13	49.95	159.74	8.89	86.65	87.6	32.95	27.04	21.9	498.36	2484.08	1495.53	1311.32	0.85	1.67	10.96	1.11	5.74	69.89	1.74	6.25	410.48	196.91	492.83	0.62	9.33	157.87	656.82	1329.47	68.49	2198.38	5.94	0	189.6	20.6	0	12.94	6.02	0	0.01	1.64	0	0	4.34
5	124	1663.83	82.67	173.51	17.59	92.82	76.48	22.03	21.9	12.99	244.4	1137.1	940.66	213.1	0.7	1.16	21.18	2.45	4.64	96.57	10.47	10.02	173.07	165.48	337.03	1.1	7.74	265.4	872	2909.82	68.28	2629.43	4.71	0	136.6	151.85	106.05	31.7	12.34	0.12	0	1.63	6.68	0.14	7.78
	mean	2286.78	100.405	246.459	21.0335	88.94	94.3735	29.7953	27.2553	18.9718	429.891	1768.5	725.946	402.499	1.45118	1.92941	26.2412	2.28471	4.25118	73.6888	50.0735	10.6359	426.658	164.998	895.126	1.20235	15.2	312.456	1296.01	2632.14	113.579	4238.56	9.80824	11.1488	115.343	60.0171	19.3988	23.7035	13.0224	2.67471	0.0211765	1.19529	1.49471	2.21706	7.48294
	SD	781.747	39.0561	110.374	11.2119	55.5503	35.0728	14.5561	9.88128	6.8062	189.762	1246.2	493.705	452.765	0.786129	0.723235	12.7942	0.937737	2.28975	36.6773	110.609	5.41237	248.514	117.95	329.035	0.688027	7.65725	141.566	528.95	966.858	52.6186	2233.27	5.53745	17.0767	82.2452	61.8715	28.8463	38.0699	8.68315	4.50085	0.0377297	1.04231	1.83745	6.05448	5.94695
GROUP	Subject #	Cals (kcal)	Prot (g)	Carb (g)	Fib (g)	Sugar (g)	Fat (g)	SatFat (g)	MonoFat (g)	PolyFat (g)	Chol (mg)	Water (g)	Vit A-RAE (RAE)	Retinol (RE)	Vit B1 (mg)	Vit B2 (mg)	Vit B3 (mg)	Vit B6 (mg)	Vit B12 (mcg)	Vit C (mg)	Vit D-IU (IU)	Vit E-a-Toco (mg)	Folate (mcg)	Vit K (mcg)	Calc (mg)	Copp (mg)	Iron (mg)	Magn (mg)	Phos (mg)	Pot (mg)	Sel (mcg)	Sod (mg)	Zinc (mg)	Alc (g)	Caff (mg)	FLAV (mg)	ANTHOCYAN (mg)	FLAV3OLS (mg)	FLAVONOLS (mg)	FLAVANONES (mg)	ISOFLAV (mg)	FLAVONES (mg)	CYAD (mg)	EPI3GALLATE (mg)	QUERCE (mg)
1	3	2330.9	102.41	202.92	11.55	81.64	106.76	30.1	29.39	23.12	650.77	1680.66	1301.13	1212.78	1.42	2.6	29	2.02	8.63	17.78	5.43	7.02	442.28	90.49	923.09	0.84	14.34	211.07	1265.98	1812.57	151.92	4029.26	10.82	23.28	173.24	21.95	1.26	10.04	10.11	0.09	0.01	0.44	1.24	0.12	6.51
1	7	1844.08	89.5	190.04	11.79	76.84	79.59	22.73	22.21	12.98	510.43	1034.84	347.99	270.42	1.34	1.3	19.82	1.49	6.15	58.39	12.97	4.83	248.27	39.23	558.79	0.62	9.95	162.15	1051.35	1595.54	120.47	3499.85	7.77	0	90.7	31.7	0.94	3.97	2.86	23.69	0.01	0.24	0.9	0.14	2.41
1	16	1575.06	105.03	153.66	15.5	64.22	58.56	18.12	19.17	9.46	398.97	1268.36	812.03	215.08	1.25	1.92	29.69	2.7	2.45	43.19	1.41	5.13	233	50.37	586.38	0.64	9.7	216.96	1068.55	2118.23	103.48	3078.52	5.54	3.72	165.65	26.83	5	13.84	6.31	1.23	0.03	0.42	1.08	0.13	4.61
1	18	2328.28	111.79	237.61	25.78	98.49	100.92	28.44	35.44	14.12	384.71	2645.52	453.68	278.18	1.44	2	34.07	3.24	2.88	84.58	2.18	10.57	452.28	91.6	912.65	1.27	12.53	360.74	1575.25	3269.55	132.6	4318.65	10.9	7.61	129.06	48.8	11.55	15.62	17.97	3.11	0.07	0.47	1.76	0.35	13.67
1	23	2412.57	75.08	278.46	13.78	78.62	103.3	33	34.62	21.86	191.25	621.32	490.47	462.71	1.94	1.95	21.95	1.15	2.75	26.44	2.27	5.13	426.13	46.04	921.12	0.85	15.69	192.11	1420.93	1639.35	125.71	4419.38	9.06	14.28	98.96	179.86	7.8	161.78	7.87	1.44	0.89	0.08	0.52	24.61	4.53
1	34	2373.51	90.14	251.17	16.03	110.6	115.74	45.3	37.93	18.97	250.63	1100.04	627.36	469.63	1.31	1.87	18.13	1.56	5.11	31.06	22.93	8.57	322.16	160.25	1424.15	0.99	13.89	266.61	1401.18	2614.12	83.89	3942.28	9.89	0	31.46	140.53	0	126.29	12.99	0.56	0	0.69	0	18.23	7.83
1	35	2645.95	98.44	263.55	17.54	100.78	111.01	36.63	34.04	24.57	297.31	2697.01	432.28	286.78	1.47	2.19	22.59	1.92	2.59	105.73	23.39	7.28	372.73	244.96	1082.35	1.32	13.58	350.89	1269.69	2509.78	123.79	3415.04	10.6	35.6	103.12	207.57	145.05	44.65	10.29	6.63	0	0.95	0.65	0.02	7.01
1	36	1534.87	70.02	181.98	20.94	44.04	51.78	13.37	17.46	13.03	230.3	2057.34	469.45	260.08	1.12	1.3	22.02	1.98	3.28	14.49	18.66	8.1	283.7	50.66	748.15	1.05	10.77	293.54	1118.43	1892.88	89.27	2874.13	8.5	10.98	43.45	103.52	4.92	79.33	18.37	0.31	0.03	0.56	0.2	12.17	12.8
1	47	1434.2	56.29	144.9	11.29	59.49	71.17	22.17	26.35	15.45	199.94	625.88	389.33	269.61	0.87	1.21	14.01	1.19	3.2	51.04	3.05	7.14	215.34	105.26	553.71	0.92	9.87	182.78	957.96	1718.66	78.82	4884.86	8.17	0.06	35.05	211.73	1.24	175.99	25.75	0.42	0.01	8.33	0.31	25.5	19.53
1	50	2766.04	148.64	197.43	27.16	117.59	159.41	35.72	61.8	47.87	1361.45	3003.99	1672.41	763.11	1.28	3.09	23.94	2.99	4.8	84.41	8.81	23.68	461.87	519.01	1317.65	1.88	15.96	472.54	1890.92	3909.75	174.19	4434.64	11.89	0	0	115.28	59.27	34.29	20.6	0.26	0.02	0.84	10.85	1.28	14.9
1	64	1196.1	33.62	158.24	21.16	50.56	51.43	12.55	17.17	14.35	86.1	815	429.15	138.54	0.79	1.15	14.56	1.26	1.59	120.3	2.11	8.45	272.69	59.7	401.96	1.04	9.87	260.55	746.41	1841.49	58.49	1941.91	7.48	0	210.93	62.88	24.79	15.05	14.68	5.26	0.01	3.1	6.26	0.16	12.03
1	67	1557.03	53.56	172.77	14.98	58.07	74.56	23.99	32.3	10.71	236.72	2482.09	439.24	363.03	1.24	1.71	14.7	1.64	2.57	29.19	1.73	5.27	277.27	72.13	756.84	0.9	11.39	219.18	931.46	1810.96	75.19	2920.5	6.3	0	150	21.01	6.57	5.96	8.09	0.04	0.02	0.32	0.37	0.02	5.91
1	72	2232.65	95.67	216.34	14.24	85.69	72.37	25.34	25.68	14.33	265.51	3749.09	520.44	227.59	1.2	2.05	28.49	2.52	3.56	96.11	1.03	6.9	391.98	97.82	820.31	0.92	11.41	345.12	1601.59	2902.32	108.12	7862.77	11.13	50.5	178.12	93.32	26.99	10.07	34.12	19.91	1.14	1.09	1.47	0.03	18.15
1	79	1349.97	50.45	132.31	14.26	58.06	67.12	24.34	25.26	10.71	242.77	1071.55	353.5	290.19	0.54	1.04	11.45	1.2	3.23	39.09	25.92	6.43	200.95	87.1	512.83	0.51	6.66	157.23	752.89	1724.58	66.84	1967.26	4.9	6.24	120.41	18.89	1.19	8.67	8.63	0.09	0.01	0.31	0.99	0.18	6.05
1	82	1095.01	64.87	78.45	13.54	29.27	60.77	17.63	28.07	10.35	286.53	1586.1	458.39	223.77	0.87	1.78	12.94	1.15	4.52	48.91	6.49	8.1	266.59	255.42	702.64	0.82	7.1	204.79	1036.34	2024.19	92.84	1882.53	5.92	0	194.27	77.94	47.91	6.45	19.76	0.67	0	3.15	2.36	0.07	9.92
	Mean	1911.75	83.034	190.655	16.636	74.264	85.6327	25.962	29.7927	17.4587	372.893	1762.59	613.123	382.1	1.20533	1.81067	21.1573	1.86733	3.82067	56.714	9.22533	8.17333	324.483	131.336	814.841	0.971333	11.514	259.751	1205.93	2225.6	105.708	3698.11	8.59133	10.1513	114.961	90.7873	22.9653	47.4667	14.56	4.24733	0.15	1.39933	1.93067	5.534	9.724
	SD	553.801	29.4347	53.884	4.96872	25.4135	29.928	9.09031	11.0338	9.66966	306.456	962.337	379.23	274.412	0.337657	0.564136	6.94367	0.701697	1.78735	33.5535	9.11616	4.57035	91.6442	126.463	292.315	0.333699	2.81456	89.309	325.86	682.296	32.5254	1500.79	2.2517	15.2339	65.238	67.8798	38.3329	59.6377	8.30114	7.43078	0.354784	2.1379	2.8944	9.55751	5.21185
2	6	2112.42	82.03	294.01	11.13	129.57	68.45	17.75	20.27	25.06	476.86	1274.4	383.84	360.45	1.45	1.1	25.08	1.53	4.32	112.69	4.07	7.75	408.23	90.38	663.71	1.06	13.05	218.81	1226.09	1838.61	177.46	3785.62	7.72	0	28.24	53.64	15.02	16.03	4.33	18.24	0	0.02	2.12	0.14	3.16
2	12	1701.53	73.29	189.46	24.51	36.32	66.62	17.23	20.56	11.61	197.34	2415.86	446.59	166.88	1.23	1.88	16.48	1.17	2	79.69	0.7	7.51	344.23	229.79	760.49	0.96	11.38	276.36	1039.65	1878.09	91.36	2799.48	6.36	11.16	189.93	150.74	122.21	8.03	17.86	0.09	0.02	2.53	6.62	0	10.9
2	20	2876.82	103.56	276.3	18.66	118.65	88.97	32.66	28.37	20.01	415.15	1982.69	409.62	365.03	1.43	1.82	24.98	3.08	5.84	60.9	4.02	5.94	324.87	97.81	1057.99	1.1	16.44	327.9	1624.05	3467.58	126.19	3754.02	15.91	84.39	36.97	291.18	7.08	252.49	23.48	7.13	0.02	0.98	0.49	37.03	14.73
2	30	2104.01	119.79	231.76	31.71	100.61	84.39	19.35	33.65	17.87	268.82	3328.89	2408.46	169.69	1.19	1.73	26.99	3.23	7.54	233.75	93.21	20.14	345.84	1463.82	1334.63	1.7	14.95	422.95	1275	4011.96	113.8	4571.86	10.32	0.99	150.25	210.47	99.25	21.56	80.92	6.25	0.1	2.39	29.1	0.94	24.81
2	31	2860.72	232.16	71.27	6.53	13.97	180.42	40.89	70.33	53.12	953.07	4683.68	1029.12	365.4	1.02	2.93	61.47	4.84	3.12	18.66	3.64	16.94	210.53	173.91	1017.56	1.42	10.59	392.6	1992.58	3066.35	262.78	5321.57	10.4	0	101.07	49.39	40.57	4.04	4.61	0	0.01	0.17	2.37	0.03	3.09
2	37	1957.43	127.03	153.49	14.44	80.56	85.79	26.07	27.57	17.37	579.3	2593.93	628.77	490.02	1.63	2.87	35.01	3.87	16.74	46.33	7.26	9.22	430.25	56.17	1321.27	0.88	7.56	292.66	1820.62	2808.29	136.81	3725.44	9.6	11.16	148.77	36.48	2.89	18.65	12.68	0	0.03	2.23	2.86	0.35	9.93
2	38	2926.73	250.17	186.91	31.93	61.09	134.39	47.46	42.31	28.21	718.76	1590.26	1888.25	859.76	1.77	3.76	53.35	5.8	8.46	178.3	180.21	25.88	681.89	1160.45	1873.74	1.77	24.26	536.86	2153.2	5120.32	220.93	6545.65	16.18	1.77	0	200.76	122.36	7.28	65.02	2.48	0.07	3.55	6.64	0.05	35.57
2	39	2423.08	98.12	278.12	22.76	148.06	85.85	27.01	31.91	18.7	191.35	2431.47	759.97	311.57	2.4	2.4	31.76	2.48	3.95	74.38	4.93	9.37	417.69	63.29	961.23	1.43	18.51	366.93	1542.33	3316.25	118.74	2938.68	11.62	28.59	121.42	118.75	8.27	96.84	9.48	2.04	0.04	2.08	3.15	12.29	4.1
2	43	1849.95	84.82	166.21	13.08	35.18	72	26.39	25.59	13.95	437.26	1243.87	360.5	300.03	1.33	1.85	23.78	1.96	4.39	112.8	2.51	9.84	276.02	39.21	653.47	0.77	11.51	213.17	1200.84	1660.38	112.79	2916.4	12.06	28.08	63.2	70.63	44.45	15.7	10.28	0.1	0.01	0.09	1.26	0.96	3.47
2	44	1812.72	66.52	217.02	8.89	95.83	77.18	30.01	26.12	14.72	217.48	1102.97	337.76	312.73	1.3	1.4	16.19	1.15	3.15	18.24	2.34	4.19	243.63	45.94	760.45	0.67	12.62	146.32	1123.06	1468.85	85.12	2711.58	9.61	0	77.84	16.17	6.02	7.52	2.27	0.11	0	0.25	0.16	0	1.64
2	56	1770.75	55.61	188.47	9.46	103.42	90.6	31.75	31.19	19.33	461.67	1100.22	804.69	593.62	0.94	1.49	13.4	0.89	2.85	76.78	2.37	8.5	278.37	44.95	576.78	0.98	9.72	233.19	1031.88	1970.7	78.28	2213.8	8.72	1.39	188.02	429.82	60.42	326.8	18.36	23.62	0	0.61	3.13	49.53	11.18
2	58	1496.04	79	157.24	17.72	54.93	63.8	20.08	16.97	17.22	295.48	1382.21	601.39	225.67	0.92	1.54	17.18	2.13	2.36	53.17	71.82	14.17	358.43	312.8	790.18	0.73	11.3	270.75	1093.78	2890.7	89.93	3351.9	7.42	0	164.32	319.96	45.56	250.01	23.16	0.21	0	1.01	6.6	38.33	13.38
2	60	1534.37	91.92	95.22	10.14	33.12	84.03	26.24	20.26	11.03	633.52	1565.16	717.55	383.58	1.15	1.8	25.5	1.9	3	35.27	3.44	7.06	275.53	171.03	567.55	0.88	9.11	195.01	1118.22	2242.61	137.23	3947.92	7.86	0	237	10.93	0	0.47	9.29	0.33	0	0.84	0	0	6.47
2	62	1584.19	61.58	139.17	9.53	27.65	74.45	20.41	24.44	10.05	228.58	1045.91	289	241.42	0.94	1.62	14.23	1.26	2.55	8.63	1.93	4.68	140.48	66.96	583.37	0.54	8.05	152.7	942.32	1508.69	85.03	2477.85	6.58	18.2	177.44	69.21	34.84	23.03	6.45	4.12	0	0.78	2.01	0.16	4.28
2	69	1360.47	44.65	156.02	10.66	72.86	65.62	20.45	26.8	13.01	391.61	1407.07	405.43	235.19	0.68	1.09	8.17	0.9	1.78	151.53	2.69	7.9	252.48	100.96	579.24	0.95	8.77	206.35	704.12	1848.69	58.89	1742.07	5.27	0	10.78	72.63	18.36	16.56	5.68	31.74	0	0.3	1.76	0.3	4.45
2	70	1333	81.26	128.37	15.32	44.25	57.15	18.77	17.92	14.41	236.68	792.23	246.59	219.59	1.06	1.52	20.44	6.54	16.44	178.82	60.38	6.64	1169	49.5	650.36	0.64	7.41	251.68	1183.44	1501.47	95.82	2105.28	8.8	0	162.36	19.53	0.11	15.57	3.74	0.01	0.1	0	0.08	0.01	3.08
2	84	1807.78	78.36	186.09	21.91	71.88	85.7	29.27	28.11	21.75	411.48	910.38	1081.79	387.52	1.25	1.87	22.81	2.27	3.75	117.01	3.26	10.25	377.35	331.64	1051.99	1.44	13.62	278.46	1287.64	3065.08	105.66	3776.06	9.81	0	72.69	42.97	0.14	7.98	31.37	0.28	0.05	3.14	0.14	0	22.95
	Mean	1971.29	101.757	183.243	16.3753	72.2324	86.2006	26.5759	28.9629	19.26	418.495	1814.78	752.901	352.244	1.27588	1.92176	25.6953	2.64706	5.42588	91.5853	26.3988	10.3518	384.401	264.624	894.354	1.05412	12.2853	281.335	1315.22	2568.51	123.342	3452.07	9.66118	10.9253	113.547	127.251	36.9147	64.0329	19.3518	5.69118	0.0264706	1.23353	4.02882	8.24235	10.4229
	SD	517.958	56.6386	61.9198	7.84265	39.0334	29.711	8.36884	12.4004	9.99832	209.464	1014.15	587.537	171.515	0.398137	0.699064	13.802	1.71627	4.58371	64.3953	48.9225	5.78756	234.125	408.258	355.993	0.37172	4.38251	102.195	387.11	1027.9	52.9291	1217.13	3.01537	21.3377	70.9507	123.077	41.743	104.686	21.9556	9.56836	0.0344495	1.16897	6.84369	16.378	9.48541
3	2	1583.48	82.28	138.13	8.78	70.41	74.85	18.49	25.73	16.33	623.49	1669.77	758.2	247.44	0.84	1.46	21.08	1.79	2.87	18.4	2.61	9.19	215.75	98.15	398.62	0.78	7.97	185.34	1002.4	1674.5	127.06	3312.94	6.74	4.68	178.83	14.95	1.22	7.13	5.95	0.31	0	0.34	1.2	0.12	4.15
3	8	2161.75	75.59	315.21	12.67	212.84	69.01	34.01	13.53	5.99	259.4	1019.92	444.94	313.02	0.93	1.39	16.95	1.4	2.27	54.19	2.9	3.64	251.96	27.46	766.92	0.43	7.78	121.71	1030.79	1471.94	72.14	2646.22	5.21	4.54	1.98	55.73	36.08	13.35	5.5	0.14	0	0.65	2.73	0.18	4.14
3	9	1709.64	78.84	241.98	11.01	87.16	49.36	14.89	21.63	9.05	242.44	2383.21	155.4	143.27	1.49	1.52	27.73	2.34	6.43	16.15	1.62	4.12	517.36	21.92	353.3	0.93	13.79	213.2	1006.21	1817.24	133.23	2451.75	10.64	0	151.7	260.29	0.14	245.42	12.9	1.7	0	0.14	0.1	38.24	7.19
3	13	1098.3	29.21	162.6	12.44	84.85	38.9	9.8	13.52	13.46	48.42	1032.54	168.79	32.81	0.68	0.76	9.34	0.88	0.36	68.16	0.23	4.81	219.15	64.56	265.11	0.55	5.82	212.54	436.6	2225.91	34.8	1616.63	2.57	0	84.45	383.01	1.63	365.43	15.08	0.28	0	0.59	0.09	57.34	8.41
3	14	1154.46	54.93	143.24	14.13	46.17	42.94	12.76	13.44	11.17	119.17	706.88	311.02	139.99	0.82	0.85	17.78	1.49	2.46	55.32	1.37	6	213.54	152.17	425.17	0.59	8.52	150.43	760.44	1801.89	54.12	1901.73	5.64	0	16.36	229.87	201.4	8.3	19.69	0.07	0	0.4	10.43	0	12.38
3	22	1114.22	58.44	112.91	4.87	54.69	49.34	15.81	9.71	9.13	130.34	3554.44	101.18	58.46	0.52	0.96	9.84	0.67	3.52	37.65	59.07	2.4	239.34	64.33	822.36	0.36	3.49	190.69	624.02	1008.43	67.19	1867.25	6.28	0	448.63	2	0	0.38	1.04	0.49	0	0.09	0	0	0.72
3	25	1514.67	56.93	236.47	14.2	124.88	43.94	11.69	13.45	10.89	136.56	2119.08	216.14	141.44	0.78	0.88	18.5	2	2.58	99.53	71.85	7.32	263.16	105.2	681.71	0.72	8.02	191.85	889.02	2247.65	54.08	2421	5.9	0	66.92	194.27	1.24	163.74	13.38	15.76	0	0.14	1.23	24.5	8.76
3	26	1509.62	42.1	207.78	25.45	52.42	62.49	31.25	15.44	8.25	52.97	2074.49	57.24	18.23	0.82	0.85	10.73	0.76	0.5	34.54	0.15	3.69	232.95	66.3	341.39	1.25	10.01	238.94	677.51	1659.24	37.71	2227.84	4.75	0	79.01	160.39	54.47	91.05	12.69	1.58	0.06	0.54	0.59	13.59	8.4
3	28	1688.67	78.81	144.11	19.71	62.82	93.13	31.06	37.91	14.6	215.06	881.81	726.84	266.74	0.9	1.84	17.16	1.21	4.29	50.3	3.67	10.76	158.69	76.22	1012.5	1.35	8.84	345.25	1284.73	2082.44	81.41	3075.85	11.91	0	210.69	98.47	66.56	20.73	10.64	0.32	0	0.21	14.92	0.4	8.08
3	32	1084.71	105.07	65.81	7.74	38.38	44.63	14.39	18.24	7.37	729.22	1091.37	448.77	232.96	1.05	1.5	23.06	2.52	5.46	36.37	3.45	4.06	182.71	172.21	248.96	0.67	9.5	179.65	1150.56	2277.56	123.07	3887.68	12.95	0	0.81	115.54	90.64	9.73	13.69	0.14	0	1.34	4.71	0	10.58
3	45	2082.05	65.17	211.82	21.69	57.83	88.94	26.21	39.92	17.19	114.92	2192.25	294.83	185.07	1.5	1.88	21.12	1.08	1.96	20.58	0.49	16.21	380.87	58.15	776.34	1.22	11.59	343.47	1196.17	1999.29	91.39	2976.69	7.97	31.2	139.36	68.4	16.52	30.67	20.39	0.38	0.01	0.43	16.18	0.46	11.27
3	49	1199.56	52.81	139.9	9.77	29.54	39.7	11.48	11.65	13.63	120.42	843.78	714.5	691.29	1.75	1.92	29.86	2.06	5.38	13.28	2.75	3.92	512	36.84	657.21	0.56	19.8	175.15	871.95	1382.3	82.85	1871.68	10.83	10.92	189.6	39.77	19.86	11.89	5.07	2.64	0	0.31	0.2	0	3.75
3	51	2192.65	98.75	305.73	20.25	122.13	69.34	20.78	23.37	18.89	293.34	3555.87	307.1	223.03	1.56	1.44	23.45	2.15	2.86	91.93	21.43	6.51	321.85	94.53	985.5	1.56	14.21	328.72	1337.11	2836.84	109.05	3321.06	9.83	0.11	54.11	60.7	41.84	10.79	6.23	0.16	0	1.68	2.8	0.12	3.85
3	53	3150.15	129.06	359.74	31.61	150.12	137.36	50.19	34.58	25.3	308	459.25	682.66	328.03	1.78	1.86	27.06	2.02	3.11	59.09	23.1	9.81	537	274.85	2036.9	1.19	30.5	318.93	1674.78	2197.57	115.92	4579.89	9.72	0	61.04	29.85	0.92	19.12	8.71	0.11	0.02	0.97	0.15	0.05	4.38
3	57	1564.18	73.93	207.91	14.95	52.18	50.31	14.11	19.86	11.31	186.65	3204.19	183.18	142.31	1.5	1.22	24.01	1.84	1.46	49.49	0.72	6.46	313.89	37.88	700.22	1.13	10.77	261.51	942.01	1949.44	111.18	3547.21	7.07	0	3.83	48.29	20.7	17.24	9.66	0.23	0	0.46	1.96	0.21	7.86
3	63	2898.87	103.19	364.09	20.96	113.02	118.2	32.51	25.03	18.94	169.06	1921.86	591.79	546.84	1.97	2.09	24.33	2.61	7.1	57.03	38.08	10.49	453.69	51.87	1558.38	1.35	16.14	362.48	2168.71	2302.14	150.1	5066.17	9.94	0	30.36	6.42	0	3.26	1.37	1.69	0	0.09	0	0	1.18
3	68	2301.62	134.71	255.39	30.79	105.74	86.64	26.76	36.81	13.54	450.55	1376.94	773.42	376.94	1.96	2.58	31.05	3.31	8.97	58.34	10.73	7.59	378.95	82.86	1215.28	1.61	13.28	421.81	2098.7	4369.72	185.47	2889.62	17	0	0.78	46.36	14.8	24.76	6.39	0.02	0	0.4	3.02	0.43	5.65
3	73	1966.16	72.42	247.18	9.31	111.95	76.37	26.25	22.18	9.44	255.21	869.11	176.6	140.42	1.2	0.84	17.65	1.08	4.07	29.75	4.49	3.28	260.69	28.48	767.82	0.67	11.79	140.59	1005.03	1424	106.33	2776.05	6.64	0	17.46	16.66	0.05	1.35	2.8	12.3	0.01	0.15	0.04	0	1.58
3	75	1297.02	52.1	176.26	24.13	56.05	38.94	10.05	11.44	10.57	31.43	782.61	817.03	103.17	1.73	1.51	16.66	3.4	9.89	181.88	113.88	11.06	639.94	225.48	1005.75	0.88	18.35	261.94	694.6	2402.04	59.75	1872.48	9.49	10.09	163.85	45.68	23.41	5.16	11.18	1.04	1.85	3.04	16.51	0	6.18
3	83	2606.81	119.65	279.66	24.32	124.56	114.15	37.46	31.6	22.21	421.9	1158.77	358.26	333.06	2.42	4.32	34.86	24.61	73.43	2767.3	6.47	11.25	412.72	75.92	1224.54	1.27	14.2	609.77	1564.57	3818.8	226.56	4136.84	14.25	0	19.23	34.73	0.67	7.46	2.94	23.64	0	0.02	0.67	0.01	1.59
	Mean	1793.93	78.1995	215.796	16.939	87.887	69.427	22.4975	21.952	13.363	245.428	1644.91	414.395	233.226	1.31	1.5835	21.111	2.961	7.4485	189.964	18.453	7.1285	335.31	90.769	812.199	0.9535	12.2185	262.698	1120.8	2147.45	101.17	2922.33	8.7665	3.077	95.95	95.569	29.6075	52.848	9.265	3.15	0.0975	0.5995	3.8765	6.7825	6.005
	SD	612.062	28.952	82.1547	7.7545	45.3018	29.2371	11.0653	9.70773	5.1236	186.698	954.11	255.927	167.62	0.525327	0.810908	6.98716	5.1543	15.7427	607.82	30.3347	3.61646	137.069	67.3181	454.534	0.382984	5.9325	117.04	462.127	793.059	48.7775	962.414	3.55738	7.42564	108.853	100.889	47.8841	96.3558	5.64644	6.39555	0.41273	0.715442	5.71006	15.5863	3.45865
4	1	1656.22	50.14	270.31	19.48	133.19	48.67	16.38	12.79	7.75	185.4	1079.05	568.51	397.37	1.26	1.53	13.19	2.1	4.64	108.28	3.25	5.25	434.38	25.56	554.82	0.82	12.22	205.79	772.43	1814.87	46.85	2872.55	5.81	0	595.7	42.71	10.96	10.5	3.11	16.63	0.01	1.51	0.78	0.06	2.52
4	10	1523.72	46.01	239.59	11.28	110.04	46.1	19.93	13.27	7.49	83.23	795.81	516.79	280.76	1.34	0.93	13.66	1.01	1.9	59.37	0.38	4.36	339.18	95.58	827.28	0.66	10.76	136.19	861.66	1406.67	74.36	2376.08	4.71	0	66.55	251.62	0	220.55	18.54	11.81	0.01	0.71	0	34.93	12.03
4	11	2007.15	90.82	270.51	24.64	86.82	63.68	20.6	17.46	12.51	229.14	3074.57	444.7	169.89	1.15	1.37	26.37	2.08	2.54	154.65	0.68	7.37	335.81	131.18	786.37	1.13	11.85	321.4	1214.48	2452.25	100.24	3341.15	10.23	0	63.2	140.83	98.64	17.8	11.68	11.6	0.05	1.06	28.2	0.3	7.73
4	15	2220.58	112.34	221.87	14.7	78.23	92.16	24.94	31.89	23.99	310.87	1902.57	226.53	158.26	1.07	1.21	30.19	2.18	4.28	17.43	2.8	9.33	258.79	86.98	612.47	0.96	11.03	266.84	1310.49	2430.52	151.29	4006.27	8.74	9.07	0.62	24.63	7.62	4.56	7.06	4.56	0.14	0.69	0.12	0	4.42
4	17	2008.35	59.91	215.89	30.47	96.79	92.68	16.88	48.2	18.91	330.53	1415.09	920.35	189.7	1.06	1.47	18.58	2.25	4.38	84.76	34.24	16.86	364.76	248.91	636.32	1.49	12.2	284.69	956.47	3177.95	114.83	4769.84	5.46	20.78	95.9	207.02	120.47	47.14	18.73	16.57	0.04	4.06	6.54	0.36	13.34
4	19	1485.41	82.54	140.21	13.32	45.17	68.29	17.85	22.88	17.13	498.41	628.81	616.74	271.98	0.9	1.25	20.62	1.83	4.35	127.64	6.48	6.92	307.75	162.35	424.39	0.85	8.86	178.64	1087.79	2175.64	115.49	2978.64	8.37	0	11.19	53.31	4.15	7.01	16.02	25.55	0	0.58	0.88	0.09	11.48
4	21	2026.79	113.11	218.28	22.42	57.43	80.92	28.23	29.21	16.58	241.75	559.7	477.43	449.93	1.95	1.8	36.74	1.88	5.98	12.56	10.98	7.29	405.98	28.26	1090.58	1.14	16.73	340.96	1791.6	2280.4	166.65	3399.55	12.92	0	5.11	16.22	1.08	13.83	1.3	0	0	0	1.05	0.16	0.87
4	27	1110.38	36.56	103.96	9.15	28.91	43.35	11.88	12.84	6.2	113.88	775.57	134.83	64.76	0.5	0.57	12.16	1.09	0.69	51.92	0.33	3.77	127.14	75.3	324.83	0.32	3.69	118.92	494.01	1031.57	40.58	1503.63	3.22	23.4	0	19	4.79	3.63	10.12	0.15	0.01	0.31	0.37	0.06	4.03
4	29	2399.06	114.67	236.64	40.91	40.23	122.34	32.17	53.85	25.74	221.12	510.58	883.97	244.18	1.55	1.88	24.9	1.77	4.31	47.67	1.42	19.28	398.36	55.73	1105.37	2.17	18.58	450.39	1671.04	2598.88	102.02	3967.4	15.63	0	0	62.74	46.52	10.2	4.97	0.42	0.01	0.62	7.88	0.11	2.15
4	33	1892.28	95.95	163.52	10.39	24.83	85.89	26.02	31.35	20.74	277.32	870.69	1139.7	242.16	1.12	1.53	26.49	4.46	34.07	185.35	1.29	7.27	241.42	1097.65	917.23	0.66	10.5	174.95	1808.95	2081.41	103.08	4327.78	9.13	12.72	169.8	63.7	0.11	3.04	60.56	0	0	0	0.11	0.05	14.31
4	41	1610.94	82.95	153.69	15.6	49.12	74.43	23.07	19.54	12.85	328.51	891.79	511.06	303.59	1.09	1.67	19.21	1.84	2.06	71.34	2.86	7.13	209.43	104.62	1053.24	0.53	10.68	186.95	1104.07	1608.76	80.39	3266.8	8.26	0	47.4	32.51	12.76	12.14	6.63	0.18	0.02	0.78	3.45	0.08	5.23
4	42	1973.58	119.46	190.47	21.53	51.33	81.8	20.22	25.78	15.46	558.68	1420.2	758.03	144.96	0.91	1.46	34.37	2.43	1.43	23.94	1.3	6.46	207.98	71.04	435.18	0.93	12.92	240.43	1259.38	2439.33	102.6	4197.17	7.05	0	110.93	18.99	11.24	3.17	4.33	0	0	0.26	10.95	0.04	2.36
4	46	2260.86	56.74	250.75	17.68	105.08	120.17	39.19	36.21	34.79	173.88	923.26	415.51	230.59	1.2	0.87	19.22	1.09	2.97	14.84	7.82	10.17	393.1	143.57	334.52	1.1	10.63	247.09	971.7	1630.32	95.82	2546.79	6	0	27.25	184.48	1.94	169.13	10.14	0.07	1.73	1.47	0.55	25.49	6.49
4	48	2714.06	88.22	396.06	15.49	215.19	90.91	43.2	29.11	11.79	246.38	2543.06	1453.98	1396.81	2.77	3.6	39.15	3.62	11.27	221.9	136.8	10.32	716.88	125.2	1634.11	1.7	21.21	380.43	1839.44	3181.59	98.52	3532.56	19.68	0	29.11	217.93	3.23	165.91	11.52	36.96	0	0.31	0.26	25.53	6.04
4	54	1404.34	45.19	180.68	10.9	95.74	57.54	20.29	19.76	7.19	133.14	1473.49	236.08	210.46	1.35	1.05	12.42	0.93	2.64	35.02	11.55	7.56	175.56	27.58	667.79	1.19	11.26	167.76	712.96	1396.39	58.34	2469.09	5.55	0	51.96	352.02	9.44	325.85	15.54	1.02	0.01	0.16	1.13	51.03	9.45
4	59	1501.49	42.64	171.78	9.98	90.55	75.02	29.03	23.08	16.87	280.18	2252.9	457.36	434.18	0.53	0.93	10.03	1.29	1.46	19.47	1.27	7.87	103.13	60.66	695.5	0.89	4.52	199.93	735.38	1644.05	42.86	2094.49	4.27	0	23.44	9.21	0.29	5.36	2.92	0.08	0.01	0.55	0.29	0	1.27
4	66	1944.93	77.11	184.19	16.42	56.93	79.26	31.92	24.84	14.5	460.08	5024.05	842.56	430.43	1.29	2.41	22.99	2.13	4.38	116.99	3.49	7.05	395.98	152.87	1044.22	1.34	12.59	299.42	1188.98	3080.11	99.51	3400.97	11.41	31.19	309.49	104.21	24.58	31.66	24.8	21.61	0	1.56	2.14	0.3	16.03
4	76	2230.96	83.58	277.09	26.6	83.72	92.57	27.82	34.59	19.75	176.04	1029.09	1135.87	608	2.37	2.09	28.75	2.73	7.36	57.27	157.68	14.68	765.51	89.14	1640.17	1.81	29.39	340.08	1555.92	2637.77	99.28	3938.97	16.64	0	4.63	116.26	87.03	13.52	14.53	0.36	0.01	0.82	8.19	0.05	10.36
	Mean	1887.28	77.6633	215.861	18.3867	80.5167	78.6544	24.9789	27.0361	16.1244	269.363	1509.46	652.222	346.001	1.30056	1.53444	22.7244	2.03944	5.595	78.3556	21.3678	8.83	343.397	154.566	821.355	1.09389	12.7567	252.27	1185.38	2170.47	94.0394	3277.21	9.06	5.39778	89.5711	106.522	24.7139	59.1667	13.4722	8.19833	0.113889	0.858333	4.04944	7.70222	7.22833
	SD	404.577	27.4016	66.0233	8.30836	45.1158	22.277	8.13443	11.359	7.33793	130.423	1134.18	353.439	294.635	0.571947	0.690696	8.82648	0.904274	7.53306	62.1233	46.6115	4.16828	175.973	241.964	389.317	0.471707	5.87951	90.3101	411.059	641.534	33.7222	858.157	4.61225	9.91671	147.976	99.1057	37.7324	94.6658	13.3963	11.1761	0.404695	0.932746	6.91453	15.4505	4.80658
Column1	Column2	Column3	Column4	Column5	Column6	Column7	Column8	Column9	Column10	Column11	Column12	Column13	Column14	Column15	Column16	Column17	Column18	Column19	Column20	Column21	Column22	Column23	Column24	Column25	Column26	Column27	Column28	Column29	Column30	Column31	Column32	Column33	Column34	Column35	Column36	Column37	Column38	Column39	Column40	Column41	Column42	Column43	Column44	Column45	Column46
		Cals (kcal)	Prot (g)	Carb (g)	Fib (g)	Sugar (g)	Fat (g)	SatFat (g)	MonoFat (g)	PolyFat (g)	Chol (mg)	Water (g)	Vit A-RAE (RAE)	Retinol (RE)	Vit B1 (mg)	Vit B2 (mg)	Vit B3 (mg)	Vit B6 (mg)	Vit B12 (mcg)	Vit C (mg)	Vit D-IU (IU)	Vit E-a-Toco (mg)	Folate (mcg)	Vit K (mcg)	Calc (mg)	Copp (mg)	Iron (mg)	Magn (mg)	Phos (mg)	Pot (mg)	Sel (mcg)	Sod (mg)	Zinc (mg)	Alc (g)	Caff (mg)	FLAV (mg)	ANTHOCYAN (mg)	FLAV3OLS (mg)	FLAVONOLS (mg)	FLAVANONES (mg)	ISOFLAV (mg)	FLAVONES (mg)	CYAD (mg)	EPI3GALLATE (mg)	QUERCE (mg)
1=placebo sit	Mean	1911.75	83.034	190.655	16.636	74.264	85.6327	25.962	29.7927	17.4587	372.893	1762.59	613.123	382.1	1.20533	1.81067	21.1573	1.86733	3.82067	56.714	9.22533	8.17333	324.483	131.336	814.841	0.971333	11.514	259.751	1205.93	2225.6	105.708	3698.11	8.59133	10.1513	114.961	90.7873	22.9653	47.4667	14.56	4.24733	0.15	1.39933	1.93067	5.534	9.724
	SD	553.801	29.4347	53.884	4.96872	25.4135	29.928	9.09031	11.0338	9.66966	306.456	962.337	379.23	274.412	0.337657	0.564136	6.94367	0.701697	1.78735	33.5535	9.11616	4.57035	91.6442	126.463	292.315	0.333699	2.81456	89.309	325.86	682.296	32.5254	1500.79	2.2517	15.2339	65.238	67.8798	38.3329	59.6377	8.30114	7.43078	0.354784	2.1379	2.8944	9.55751	5.21185
2=placebo walk	Mean	1971.29	101.757	183.243	16.3753	72.2324	86.2006	26.5759	28.9629	19.26	418.495	1814.78	752.901	352.244	1.27588	1.92176	25.6953	2.64706	5.42588	91.5853	26.3988	10.3518	384.401	264.624	894.354	1.05412	12.2853	281.335	1315.22	2568.51	123.342	3452.07	9.66118	10.9253	113.547	127.251	36.9147	64.0329	19.3518	5.69118	0.0264706	1.23353	4.02882	8.24235	10.4229
	SD	517.958	56.6386	61.9198	7.84265	39.0334	29.711	8.36884	12.4004	9.99832	209.464	1014.15	587.537	171.515	0.398137	0.699064	13.802	1.71627	4.58371	64.3953	48.9225	5.78756	234.125	408.258	355.993	0.37172	4.38251	102.195	387.11	1027.9	52.9291	1217.13	3.01537	21.3377	70.9507	123.077	41.743	104.686	21.9556	9.56836	0.0344495	1.16897	6.84369	16.378	9.48541
3=flavonoid sit	Mean	1793.93	78.1995	215.796	16.939	87.887	69.427	22.4975	21.952	13.363	245.428	1644.91	414.395	233.226	1.31	1.5835	21.111	2.961	7.4485	189.964	18.453	7.1285	335.31	90.769	812.199	0.9535	12.2185	262.698	1120.8	2147.45	101.17	2922.33	8.7665	3.077	95.95	95.569	29.6075	52.848	9.265	3.15	0.0975	0.5995	3.8765	6.7825	6.005
	SD	612.062	28.952	82.1547	7.7545	45.3018	29.2371	11.0653	9.70773	5.1236	186.698	954.11	255.927	167.62	0.525327	0.810908	6.98716	5.1543	15.7427	607.82	30.3347	3.61646	137.069	67.3181	454.534	0.382984	5.9325	117.04	462.127	793.059	48.7775	962.414	3.55738	7.42564	108.853	100.889	47.8841	96.3558	5.64644	6.39555	0.41273	0.715442	5.71006	15.5863	3.45865
4=flavonoid walk	Mean	1887.28	77.6633	215.861	18.3867	80.5167	78.6544	24.9789	27.0361	16.1244	269.363	1509.46	652.222	346.001	1.30056	1.53444	22.7244	2.03944	5.595	78.3556	21.3678	8.83	343.397	154.566	821.355	1.09389	12.7567	252.27	1185.38	2170.47	94.0394	3277.21	9.06	5.39778	89.5711	106.522	24.7139	59.1667	13.4722	8.19833	0.113889	0.858333	4.04944	7.70222	7.22833
	SD	404.577	27.4016	66.0233	8.30836	45.1158	22.277	8.13443	11.359	7.33793	130.423	1134.18	353.439	294.635	0.571947	0.690696	8.82648	0.904274	7.53306	62.1233	46.6115	4.16828	175.973	241.964	389.317	0.471707	5.87951	90.3101	411.059	641.534	33.7222	858.157	4.61225	9.91671	147.976	99.1057	37.7324	94.6658	13.3963	11.1761	0.404695	0.932746	6.91453	15.4505	4.80658
5=flavonoid run	Mean	2286.78	100.405	246.459	21.0335	88.94	94.3735	29.7953	27.2553	18.9718	429.891	1768.5	725.946	402.499	1.45118	1.92941	26.2412	2.28471	4.25118	73.6888	50.0735	10.6359	426.658	164.998	895.126	1.20235	15.2	312.456	1296.01	2632.14	113.579	4238.56	9.80824	11.1488	115.343	60.0171	19.3988	23.7035	13.0224	2.67471	0.0211765	1.19529	1.49471	2.21706	7.48294
	SD	781.747	39.0561	110.374	11.2119	55.5503	35.0728	14.5561	9.88128	6.8062	189.762	1246.2	493.705	452.765	0.786129	0.723235	12.7942	0.937737	2.28975	36.6773	110.609	5.41237	248.514	117.95	329.035	0.688027	7.65725	141.566	528.95	966.858	52.6186	2233.27	5.53745	17.0767	82.2452	61.8715	28.8463	38.0699	8.68315	4.50085	0.0377297	1.04231	1.83745	6.05448	5.94695
